# Supplementary material for: Influence of Cr- and Co-Doped CaO on Adsorption Properties: DFT Study
Source: Molecules. 2025 Jun 30;30(13):2820. doi: 10.3390/molecules30132820 (PMC12250958; doi:10.3390/molecules30132820)
Supplement: Supplementary file 1 [file molecules-30-02820-s001.zip]

Archive with 1 entries (1 files):
- molecules-3704292-supplementary.pdf
